# Supplementary material for: Evidence of and deaths from malaria and severe pneumonia co-infections in malaria-endemic areas: a systematic review and meta-analysis
Source: Sci Rep. 2022 Oct 15;12:17344. doi: 10.1038/s41598-022-22151-x (PMC9569341; doi:10.1038/s41598-022-22151-x)
Supplement: Supplementary file 2 — Supplementary Table S2. [file 41598_2022_22151_MOESM2_ESM.xlsx]

## Sheet: Final
Evidence of and deaths from malaria and severe pneumonia co-infections in malaria-endemic areas: A systematic review and meta-analysis Wanida Mala1, Polrat Wilairatana2, Giovanni De Jesus Milanez3, Frederick Ramirez Masangkay4, Kwuntida Uthaisar Kotepui1, Manas Kotepui1* 1Medical Technology, School of Allied Health Sciences, Walailak University, Tha Sala, Nakhon Si Thammarat, Thailand 2Department…
Table S2. Chracteristics of the included studies
Author	Publication years	Study site	Regions of Africa	Year_conducted	Study design	Types of participants enrolled	Number of participants	Age range	%Male	Number of malaria and severe pneumonia co-infection	Plasmodium spp.	All co-infection	All malaria cases	All severe pneumonia	Malaria without severe pneumonia	Severe pneumonia without malaria	Non-malaria/Severe pneumonia	Clinical outcomes of co-infection	DEATHS	Test for malaria	Test for Severe pneumonia	Clinical menifestation/Definition of severe pneumonia	In the diagnosis of pneumonia, for methodological quality, they must explain how the studies differentiated between infection, colonization and contamination.
Acácio et al., 2015	2015	Mozambique	Eartern Africa	2008-2011	Prospective observational study	Children with severe pneumonia	3437	Children < 5 years old	NS		Plasmodium spp.	643	NS	3437	NS	2794	NS	NS		Microscopy	Chest X-ray	Pneumonia plus chest wall in-drawing, patient referral	Blood culture : pathogen identification
Bassat et al., 2011	2011	Mozambique	Eartern Africa	2006-2007	Prospective observational study	Children were admitted to the hospital for malaria and/or severe pneumonia	646	Children (Mean age was 14.3 months)	59% (380)	Malaria+ unidentified (9)	Plasmodium spp.	9	70	243	61	234	342	NS		Microscopy	Chest X-ray	Cough and/or breathing difficulties, plus chest indrawing with or without increased respiratory rate according to age group	Blood culture : bacterial isolates identified accord ing to standard microbiologic procedures, full blood cell count, and biochemical determinations, PCR : respiratory viruses in nasopharyngeal aspirates was investigated by means of different PCR method
Berkley et al., 2005	2005	Kenya	Eartern Africa	1999-2001	Prospective observational study	Children with severe pneumonia	1766	All children admitted	NS	P. falciparum + unidentified (579)	Plasmodium falciparum	579	NS	1766	NS	1187	NS	NS		Microscopy	WHO defined severe pneumonia	Respiratory distress, respiratory distress plus one or more of prostration, cyanosis, or hypoxia *Respiratory distress = Lower chest wall indrawing or abnormally deep breathing	Blood cultures : Staphylococcus epidermidis, Streptococcus viridans, Bacillus, or Micrococcus species were regarded as contaminants. Leucocytes count in cerebrospinal fluid (CSF), Gram stain and latex agglutination for Haemophilus influenzae type b and Streptococcus pneumoniae (if > 10 leucocytes/µl were present)
Eckerle et al., 2022	2022	Malawi	Eartern Africa	2016-2018	Prospective observational study	Children with severe pneumonia	884	Children aged 1–59 months	NS	Malaria+ unidentified (204)	Plasmodium spp.	204	NS	884	NS	673	NS	Children positive for malaria had a mortality of 5.4% while children testing negative had a mortality rate of 1.4% (p<0.01). Children with malaria, compared with those testing negative, had a 19 g/L lower mean haemoglobin level (85 g/L vs 104 g/L, p<0.01).	Co-infection (11/204), severe pneumonia without malaria (10/673)	RDT	WHO defined severe pneumonia	Having cough and/or difficult breathing plus signs of pneumonia with at least one general danger sign or signs of respiratory distress with or without a general danger sign.	NS
English et al., 2003	2003	Kenya	Eartern Africa	1999-2000	Prospective and retrospective observational study	Children with severe malaria or severe pneumonia	3705	Children aged ≥ 60 days	NS	Malaria+ unidentified (282)	Plasmodium spp.	282	534	724	252	442	NS	NS		Microscopy	WHO defined severe pneumonia	Chest wall indrawing, prostration and/or oxygen saturation <90%	Blood culture : Micrococci, Staphylococcus epidermidis, Bacillus spp., Flavobacterium spp., and Acinetobacter spp. were considered to be contaminants.
Graham et al., 2020	2020	Nigeria	Westrn Africa	2015-2017	Prospective observational study	Children admitted to 12 secondary‐level hospitals	16184	Children (aged 28 days to 15 years)	NS	Malaria+ unidentified (212)	Plasmodium spp.	212	9329	1345	9117	1133	5510	NS		Microsopy/RDT	WHO defined severe pneumonia	Cough or difficult breathing and at least one of the following: - Severe respiratory distress - Hypoxemia (SpO2<90%) - Unable to breastfeed or drink adequately - Decreased conscious state - Seizures	NS
Källander et al., 2008	2008	Uganda	Eartern Africa	2005-2007	Retrospective observational study	Postneonatal (children aged 1–59 months) deaths	164	Children aged < 5 years	NS	Malaria+ unidentified (14)	Plasmodium spp.	14	NS	44	NS	30	NS	Death 4 cases	4	NS	NS	Patient referral	NS
O’Callaghan-Gordo et al., 2011	2011	Mozambique	Eartern Africa	2006-2007	Prospective observational study	Children with severe pneumonia	807	Children aged < 5 years		P. falciparum + unidentified virus (57)	Plasmodium falciparum	57/389	57	389	NS	332	NS	Death 5 cases	5	Microscopy	WHO defined severe pneumonia	Cough and/or increased respiratory rate and at least one of the following: indrawing, nasal flaring,grunting or crackles	Blood and cerebrospinal fluid (CSF) culture : Coagulase-negative staphylococci, Bacillus species, or micrococci are considered blood and CSF contaminants, whereas Streptococcus viridans is considered contamination only in blood cultures.
Rubach et al., 2014	2014	Tanzania	Eartern Africa	2007-2008	Retrospective observational study	Severe pneumonia	109	Febrile adolescent and adult ≥ 10 years of age	NS	Plasmodium spp. + unidentified (1)	Plasmodium spp.	1	NS	109	NS	108	209	0	0	Microscopy	Chest X-ray	Fever or suspected infection and cough plus one of the following severity signs—respiratory rate > 30/minute or oxygen saturation < 90% or signs of respiratory distress.	Blood culture : isolation of clinically relevant bacteria, mycobacteria, or fungi
Sigaúque et al., 2009	2009	Mozambique	Eartern Africa	2004-2006	Prospective observational study	Children with severe pneumonia	668	Children 0–23 months of age	53.8% (2,604)	Malaria+ unidentified (128)	Plasmodium spp.	128	NS	668	NS	540	NS	Death 16 cases, Fever and severe anaemia were more often present	16	Microscopy	Chest X-ray	Chest wall indrawing	Blood culture : bacterial isolates were identified by colony morphology and growth requirements.
Walter et al., 2009	2009	Tanzania	Eartern Africa	2006-2007	Prospective and retrospective observational study	Children with severe malaria or severe pneumonia	478	Children aged < 5 years	57.6% (283)	Malaria+ unidentified (43)	Plasmodium spp.	43	392	129	349	10	NS	NS		NS	Recorded only specific diagnoses (not IMCI classifications) WHO defined severe pneumonia	NS	NS
