# Supplementary material for: Evidence of and deaths from malaria and severe pneumonia co-infections in malaria-endemic areas: a systematic review and meta-analysis
Source: Sci Rep. 2022 Oct 15;12:17344. doi: 10.1038/s41598-022-22151-x (PMC9569341; doi:10.1038/s41598-022-22151-x)
Supplement: Supplementary file 3 — Supplementary Table S3. [file 41598_2022_22151_MOESM3_ESM.xlsx]

## Sheet: All
Evidence of and deaths from malaria and severe pneumonia co-infections in malaria-endemic areas: A systematic review and meta-analysis Wanida Mala1, Polrat Wilairatana2, Giovanni De Jesus Milanez3, Frederick Ramirez Masangkay4, Kwuntida Uthaisar Kotepui1, Manas Kotepui1* 1Medical Technology, School of Allied Health Sciences, Walailak University, Tha Sala, Nakhon Si Thammarat, Thailand 2Department…
Table S3. Quality of the included studies
	Item No	Recommendation	Acácio et al., 2015	Bassat et al., 2011	Berkley et al., 2005	Eckerle et al., 2022	English et al., 2003	Graham et al., 2020	Källander et al., 2008	O’Callaghan-Gordo et al., 2011	Rubach et al., 2014	Sigaúque et al., 2009	Walter et al., 2009
Title and abstract	1	(a) Indicate the study’s design with a commonly used term in the title or the abstract	1	1	1	1	1	1	1	1	1	1	1
		(b) Provide in the abstract an informative and balanced summary of what was done and what was found
Introduction
Background/rationale	2	Explain the scientific background and rationale for the investigation being reported	1	1	1	1	1	1	1	1	1	1	1
	3	State specific objectives, including any prespecified hypotheses	1	1	1	1	0	1	1	0	1	0	0
Methods
Study design	4	Present key elements of study design early in the paper	1	1	1	1	1	1	1	1	1	1	1
Setting	5	Describe the setting, locations, and relevant dates, including periods of recruitment, exposure, follow-up, and data collection	1	1	1	1	1	1	1	1	1	1	1
Participants	6	(a) Give the eligibility criteria, and the sources and methods of selection of participants. Describe methods of follow-up	1	1	1	1	1	1	0	1	1	1	1
		(b) For matched studies, give matching criteria and number of exposed and unexposed
Variables	7	Clearly define all outcomes, exposures, predictors, potential confounders, and effect modifiers. Give diagnostic criteria, if applicable	1	1	1	1	0	1	1	1	1	0	1
Data sources/ measurement	8	For each variable of interest, give sources of data and details of methods of assessment (measurement). Describe comparability of assessment methods if there is more than one group	1	1	1	0	1	0	0	1	1	1	0
		In the diagnosis of pneumonia, for methodological quality, they must explain how the studies differentiated between infection, colonization and contamination.
Bias	9	Describe any efforts to address potential sources of bias	0	1	1	1	1	1	0	1	1	0	0
Study size	10	Explain how the study size was arrived at	0	0	1	1	1	1	1	1	1	1	1
Quantitative variables	11	Explain how quantitative variables were handled in the analyses. If applicable, describe which groupings were chosen and why	1	1	0	1	1	1	1	1	1	1	1
Statistical methods	12	(a) Describe all statistical methods, including those used to control for confounding	1	1	0	1	0	1	1	0	1	1	0
		(b) Describe any methods used to examine subgroups and interactions
		(c) Explain how missing data were addressed
		(d) If applicable, explain how loss to follow-up was addressed
		(e) Describe any sensitivity analyses
Results
Participants	13	(a) Report numbers of individuals at each stage of study—eg numbers potentially eligible, examined for eligibility, confirmed eligible, included in the study, completing follow-up, and analysed	1	1	1	1	1	1	1	1	1	1	1
		(b) Give reasons for non-participation at each stage
		(c) Consider use of a flow diagram
Descriptive data	14	(a) Give characteristics of study participants (eg demographic, clinical, social) and information on exposures and potential confounders	1	0	1	1	0	1	1	1	1	1	1
		(b) Indicate number of participants with missing data for each variable of interest
		(c) Summarise follow-up time (eg, average and total amount)
Outcome data	15	Report numbers of outcome events or summary measures over time	1	1	1	1	1	1	1	1	1	1	1
Main results	16	(a) Give unadjusted estimates and, if applicable, confounder-adjusted estimates and their precision (eg, 95% confidence interval). Make clear which confounders were adjusted for and why they were included	1	1	1	1	0	1	1	1	1	1	1
		(b) Report category boundaries when continuous variables were categorized
		(c) If relevant, consider translating estimates of relative risk into absolute risk for a meaningful time period
Other analyses	17	Report other analyses done—eg analyses of subgroups and interactions, and sensitivity analyses	1	1	0	1	1	1	1	1	1	1	1
Discussion
Key results	18	Summarise key results with reference to study objectives	1	1	1	1	1	1	1	1	1	1	1
Limitations	19	Discuss limitations of the study, taking into account sources of potential bias or imprecision. Discuss both direction and magnitude of any potential bias	1	1	1	1	0	1	1	1	1	1	1
Interpretation	20	Give a cautious overall interpretation of results considering objectives, limitations, multiplicity of analyses, results from similar studies, and other relevant evidence	1	1	1	1	1	1	1	1	1	1	1
Generalisability	21	Discuss the generalisability (external validity) of the study results	1	1	1	1	1	1	1	1	1	1	1
Other information
Funding	22	Give the source of funding and the role of the funders for the present study and, if applicable, for the original study on which the present article is based	0	0	1	0	0	0	0	0	0	0	0
		Total score	19	19	19	20	15	20	18	19	21	18	17
		Percentile	86.3636	86.3636	86.3636	90.9091	68.1818	90.9091	81.8182	86.3636	95.4545	81.8182	77.2727

## Sheet: Methodology quality
Table S3. Quality of the included studies
	Item No	Recommendation	Acácio et al., 2015	Bassat et al., 2011	Berkley et al., 2005	Eckerle et al., 2022	English et al., 2003	Graham et al., 2020	Källander et al., 2008	O’Callaghan-Gordo et al., 2011	Rubach et al., 2014	Sigaúque et al., 2009	Walter et al., 2009
Methods
Study design	4	Present key elements of study design early in the paper	1	1	1	1	1	1	1	1	1	1	1
Setting	5	Describe the setting, locations, and relevant dates, including periods of recruitment, exposure, follow-up, and data collection	1	1	1	1	1	1	1	1	1	1	1
Participants	6	(a) Give the eligibility criteria, and the sources and methods of selection of participants. Describe methods of follow-up	1	1	1	1	1	1	0	1	1	1	1
		(b) For matched studies, give matching criteria and number of exposed and unexposed
Variables	7	Clearly define all outcomes, exposures, predictors, potential confounders, and effect modifiers. Give diagnostic criteria, if applicable	1	1	1	1	0	1	1	1	1	0	1
Data sources/ measurement	8	For each variable of interest, give sources of data and details of methods of assessment (measurement). Describe comparability of assessment methods if there is more than one group	1	1	1	0	1	0	0	1	1	1	0
		In the diagnosis of pneumonia, for methodological quality, they must explain how the studies differentiated between infection, colonization and contamination.
Bias	9	Describe any efforts to address potential sources of bias	0	1	1	1	1	1	0	1	1	0	0
Study size	10	Explain how the study size was arrived at	0	0	1	1	1	1	1	1	1	1	1
Quantitative variables	11	Explain how quantitative variables were handled in the analyses. If applicable, describe which groupings were chosen and why	1	1	0	1	1		1	1	1	1	1
Statistical methods	12	(a) Describe all statistical methods, including those used to control for confounding	1	1	0	1	0	1	1	0	1	1	0
		(b) Describe any methods used to examine subgroups and interactions
		(c) Explain how missing data were addressed
		(d) If applicable, explain how loss to follow-up was addressed
		(e) Describe any sensitivity analyses
		Total score	7	8	7	8	7	7	6	8	9	7	6
		Percentile	77.7778	88.8889	77.7778	88.8889	77.7778	77.7778	66.6667	88.8889	100	77.7778	66.6667
